# Supplementary material for: Impact of dexmedetomidine on the incidence of delirium in elderly patients after cardiac surgery: A randomized controlled trial
Source: PLoS One. 2017 Feb 9;12(2):e0170757. doi: 10.1371/journal.pone.0170757 (PMC5300174; doi:10.1371/journal.pone.0170757)
Supplement: S1 Dataset — (XLS) [file pone.0170757.s002.xls]

## Sheet: Sheet1
Group	Number	Gender	Age（y）	BMI（kgm2）	Education（y）	NYHAclass	Killipclass	ASAclass	Charlsonindex	EuroSCORE	CPBnonCPB	Typeofsurgery	CKD	Stroke	COPD	Hypertension	Arrhythmia	DM	Thyroiddisease	Hyperlipidemia	Tumor	Smoking	Historyofsurgery	Historyofgeneralanesthesia	LVEF	MMSE	HAD	BI	Morphinepremedicationmg	Estazolampremedicationmg	CCB	ACEIARB	Antiplateletdrugs	Statins	βblocker	Midazolam（intraOPmg）	Propofol（intraOPmg）	EtomidateintraOPmg	Sufentanil（intraOPug）	FentanylintraOPmg	DurationofCPB（min）	DurationofACC（min）	Durationofhypothermia（min）	Durationofanesthesia（min）	Durationofsurgery（min）	AVGBis	Intraoperativebradycardia	Intraoperativehypotension	IntraOPTreatmentforbradycardia
1	1	M	69	25.83	15	2		3	1	1	non-CPB	CABG	0	0	0	1	0	0	0	0	0	1	0	0	72.7	26	2	100	10	1	1	0	0	1	0		700	10	130					230	143		0	0	0
0	2	M	62	32.41	15		1	3	1	3	non-CPB	CABG	0	0	0	1	0	0	0	0	0	0	1	1	70.4	30	8	100	10	1	1	0	1	0	0	4	1280		86					243	158		0	0	0
1	3	M	62	22.96	16	2		3	1	3	non-CPB	CABG	0	0	0	1	0	0	0	1	0	0	0	0	55	29	5	100	10	1	0	1	1	1	0	4	635		58					217	136	46	1	0	0
0	4	M	76	20.76	9		1	4	2	11	non-CPB	CABG	0	0	0	0	0	0	0	0	0	0	0	0	43	21	4	30			0	0	0	0	0	3	418		150					330	177	38	1	0	0
1	5	M	65	24.91	8	2		2	1	1	non-CPB	CABG	0	0	0	1	0	0	0	1	0	1	1	1	80.7	28	20	100	10	1	1	0	1	1	0	3	480		72					202	137	49	0	0	1
1	6	M	68	25.14	12	2		3	1	2	non-CPB	CABG	1	0	0	0	0	0	0	1	0	0	0	0	73.2	30	11	100	10	1	0	0	1	1	1	3	600		71					267	163	40	1	0	0
0	7	F	64	25.89	0		1	3	2	6	non-CPB	CABG	0	0	0	1	0	0	0	0	0	0	0	0	44	14	5	80	5	1	0	0	1	1	1	4	550		72					256	170	48	0	0	0
0	8	F	79	24.65	6		1	3	2	8	non-CPB	CABG	0	0	0	0	1	1	0	1	0	0	1	1	60	25	12	85	5	1	0	1	1	1	1	2	600		116					248	175	51	0	1	0
0	9	M	80	22.04	6	3		3	0	6	non-CPB	CABG	0	0	0	1	0	0	0	1	0	0	1	0	77.1	27	9	100	5	1	1	0	1	0	1	2	760		139					218	115	42	0	0	0
0	10	F	66	24.22	12	2		3	0	4	CPB	CABG and Valve replacement	0	0	0	1	0	0	0	0	0	0	0	0	74.8	30	17	100	5	1	0	0	0	0	1	2	1145		147		130	98	65	418	271	46	1	0	0
1	11	F	80	22.89	0		2	4	2	11	non-CPB	CABG	0	0	0	1	0	0	0	1	0	0	1	1	60	12	6	75	5	1	1	0	1	0	1	2	300		58					219	136	40	1	1	1
1	12	M	82	23.73	18	3		3	0	4	non-CPB	CABG	0	0	0	0	0	0	1	1	0	0	1	1	65.6	30	2	100	5	1	0	0	1	0	0	2	1000	10	200					583	473	39	0	1	0
1	13	F	60	22.66	7	3		3	0	6	CPB	CABG and Valve replacement	0	0	0	0	0	1	0	0	1	0	1	0	68.2	30	4	100	5	1	0	0	1	0	0	2	1643		229		156	114	130	472	359	41	0	0	0
1	14	M	71	27.78	13		1	4	2	7	non-CPB	CABG	0	0	0	1	0	0	0	0	0	1	0	0	38.9	28	6	10	5	1	0	0	1	0	0	2	1000		100					239	151	53	0	1	0
0	15	M	65	27.34	3	3		3	0	8	CPB	CABG and Valve replacement	0	0	0	1	1	0	0	0	0	1	0	0	45.8	30	8	75	5	1	1	0	1	1	0	2	1380		150		165	93	165	360	278	41	1	0	0
0	16	M	60	26.3	5	2		3	2	1	non-CPB	CABG and Valve replacement	0	0	0	1	0	0	0	0	1	1	0	0	77	30	6	100	10	1	0	1	0	1	1	2	2240		270					540	460	47	1	0	0
1	17	M	61	29.39	9	2		3	2	5	non-CPB	CABG	0	1	0	1	0	0	0	0	0	0	1	1	58.1	24	6	75	10	1	1	0	0	0	0	3	962		105					352	219	45	1	0	0
0	18	F	61	29.3	9	2		3	0	2	CPB	Valve replacement	0	0	0	0	1	0	0	0	0	0	1	0	76	30	19	100	10	1	0	0	0	0	0	4	1500		189		119	92	70	282	219	44	0	0	0
0	19	M	63	28.2	13	2		3	1	1	non-CPB	CABG	0	0	0	1	0	0	0	0	0	1	0	0	62	29	4	100	10	1	1	0	1	0	0	4	1010		130					309	220	53	0	1	0
1	20	F	62	22.89	6	2		3	0	2	CPB	Valve replacement	0	0	0	0	1	0	0	0	0	0	1	0	63.6	30	19	100	5	1	0	0	0	0	0	3	550		132		87	61	45	245	170	41	0	0	1
0	21	M	62	29.41	9	2		3	1	1	non-CPB	CABG	0	0	0	0	0	1	0	0	0	0	0	0	60	30	12	100	10	1	0	0	0	0	0	2	1190		120					251	180	53	0	0	0
1	22	F	63	23.93	12	2		3	1	5	non-CPB	CABG and Valve replacement	0	1	0	1	0	0	0	0	1	0	1	0	73.2	29	10	100	5	1	1	0	0	0	0	4	1000		158					648	408	46	0	0	1
1	23	M	83	24.39	5	3		4	0	4	CPB	CABG and Valve replacement	0	0	0	1	0	0	0	0	0	1	0	0	79	26	6	100	10	1	0	0	0	0	0	3	825		98		145	117	120	305	227	40	1	0	0
0	24	M	67	29.4	12	3		4	2	6	CPB	CABG and Valve replacement	1	0	0	1	1	1	0	0	0	0	0	0	76	29	1	100	10	1	0	1	1	1	0	1	900		95		89	60	40	322	235	42	1	0	1
1	25	M	63	29.07	9	2		3	0	1	non-CPB	CABG	0	0	0	0	0	0	0	0	0	0	0	0	71	29	9	100	10	1	0	0	1	1	0	2	1250		90					256	165	46	0	0	0
0	26	F	68	25.1	9	2		3	1	5	non-CPB	CABG	0	0	0	1	0	1	0	0	0	0	0	0	41.8	27	14	100	5	1	0	0	1	0	1	3	500		90					246	166	46	0	0	0
1	27	M	76	27.72	15		3	4	3	9	CPB	CABG and Valve replacement	0	0	0	1	1	1	0	0	0	0	0	0	65.4	30	4	95	5	1	0	1	1	1	0	2	670		878		100	68	50	256	185	44	1	0	0
0	28	M	80	23.92	16		2	4	3	9	CPB	CABG and Valve replacement	0	0	0	1	0	1	0	0	0	0	1	0	35.9	30	6	85	5	1	1	1	1	0	1	2	465		67					210	130	42	1	0	0
1	29	F	62	35.3	12	2		3	1	2	non-CPB	CABG	0	0	0	1	0	1	0	0	0	0	0	0	78.1	28	10	100	5	1	0	0	0	0	0	2	972		116					221	143	32	0	0	0
0	30	M	66	18.97	3	3		4	1	6	CPB	CABG and Valve replacement	1	1	0	0	1	0	0	0	0	0	0	0	49.3	27	2	100	5	1	0	0	1	0	0	2	700		135		145	92	90	350	276	49	1	0	0
0	31	M	81	29.98	10	2		4	1	8	non-CPB	CABG	1	0	0	1	0	0	0	1	0	1	0	0	71	30	8	95	10	1	1	0	1	0	1	3	840		89					256	171	41	0	0	0
1	32	M	65	26.04	9	2		3	0	1	non-CPB	CABG	0	0	0	1	0	1	0	1	0	1	1	1	61.3	30	10	100	10	1	1	0	1	1	1	4	570		133					218	141	49	0	0	0
0	33	F	68	24.89	5	2		3	0	2	non-CPB	CABG	0	0	0	1	0	0	0	0	0	0	1	0	73.6	24	20	100	5	1	0	0	1	0	0	2	440		77					235	141	51	0	0	0
1	34	F	72	24.97	1	2		3	1	3	non-CPB	CABG	0	1	0	1	0	1	0	0	0	0	1	1	56.3	24	4	90	5	1	1	0	1	0	0	2	520		115					247	173	46	0	0	0
1	35	M	66	26.3	6	3		4	2	4	CPB	Valve replacement	0	0	0	1	1	0	0	0	0	0	0	0	62.1	29	16	100	5	1	0	0	1	1	1	2	700		145		99	65	75	369	207	39	1	0	1
0	36	F	63	28.88	9	2		3	1	2	non-CPB	CABG	0	0	0	1	0	1	0	1	0	0	1	0	71.1	30	5	100	5	1	0	0	1	0	0	4	620		115					181	108	61	1	0	0
0	37	M	60	21.09	2	2		3	0	1	CPB	CABG and Valve replacement	0	0	0	0	0	0	0	0	0	1	0	0	53.5	27	8	100	5	1	0	0	1	1	0	4	745		155		40	0	15	452	335	52	0	1	0
0	38	F	67	21.36	15		1	3	1	6	non-CPB	CABG	0	1	0	1	0	1	0	1	0	0	0	0	70.6	30	12	80	5	1	0	1	0	0	0	5	770		103					275	175	51	0	1	0
1	39	M	71	25.69	9	2		3	1	4	non-CPB	CABG and Valve replacement	0	0	0	0	0	0	0	0	1	1	0	0	73.2	27	12	100	10	1	0	0	1	0	0	5	740		82					245	164	49	0	0	0
1	40	M	68	22.95	14	2		3	0	4	non-CPB	CABG	0	0	0	0	0	0	0	0	0	0	0	0	37.6	29	2	100	5	1	0	0	0	0	0	2	940		93					285	200	48	1	0	0
1	41	M	61	26.42	16	1		3	0	1	non-CPB	CABG	0	0	0	1	0	0	0	0	0	0	0	0	74.1	30	14	100	10	1	0	1	1	1	0	2	1220		138					263	157	41	0	0	0
0	42	M	73	28.28	18	2		3	1	2	non-CPB	CABG	0	0	0	1	0	1	0	1	0	0	0	0	60	29	14	95	5	1	1	1	1	1	1	2	1440		148					247	173	42	1	0	0
1	43	M	63	20.07	12	2		3	9	1	non-CPB	CABG and Valve replacement	0	0	0	0	0	1	0	0	1	0	1	1	73	30	16	100	5	1	0	0	0	0	0	2	1000		175					324	221	39	0	0	0
0	44	M	68	23.03	9	2		3	0	3	non-CPB	CABG	0	0	0	1	0	1	0	0	0	1	0	0	71	25	12	100	5	1	0	1	1	1	1	4	790		108					295	190	49	0	0	0
0	45	M	62	30.32	9	2		3	0	1	non-CPB	CABG	0	0	0	0	0	0	0	0	0	1	1	1	66	30	4	90	10	1	0	0	1	1	1	4	1500		132					356	243	50	0	0	1
1	46	M	66	22.65	6	2		3	1	3	CPB	CABG and Valve replacement	0	0	1	1	1	0	0	0	0	1	0	0	70.6	28	12	95	5	1	0	0	0	0	0	4	1560		149		145	106	108	469	380	45	1	1	1
0	47	M	76	27.08	5	1		3	0	3	non-CPB	CABG	0	0	0	1	0	0	0	1	0	1	0	0	75	29	0	100	10	1	0	1	1	0	0	3	1000		118					285	160	47	0	0	1
1	48	M	75	27.51	12	2		3	0	3	non-CPB	CABG and Valve replacement	0	0	0	1	0	0	0	0	1	1	0	0	73	30	9	85	10	1	1	1	0	0	0	2	1500		300					687	593	46	1	1	1
1	49	M	77	27.68	16	2		3	0	5	CPB	CABG	0	0	0	1	0	0	0	1	0	1	0	0	70	30	6	95	10	1	0	1	0	0	0	2	800		190		46	0	0	291	203	43	1	1	1
0	50	M	65	24.22	9	2		3	1	3	non-CPB	CABG	0	0	0	0	0	1	0	0	0	0	1	1	72	30	15	100	10	1	0	0	0	0	0	2	400		110					248	123	45	0	0	0
0	51	F	70	24.46	14	2		2	0	2	CPB	Valve replacement	0	0	0	0	0	1	0	1	0	0	1	1	72	30	8	100	5	1	0	0	0	1	0	2	655		155		65	40	30	210	151	42	0	1	0
1	52	M	72	19.83	3	2		3	2	6	CPB	Valve replacement	0	0	0	1	0	0	0	0	0	1	0	0	42	27	10	95	5	1	0	1	1	1	1	4	980		140		110	63	55	301	213	50	1	0	1
1	53	M	78	24.51	9		2	3	2	5	non-CPB	CABG	0	1	0	1	1	1	0	0	0	0	0	0	54.3	28	9	95	5	1	1	0	1	1	0	2	300		121					238	137	42	0	0	1
1	54	M	70	21.97	8	2		3	0	2	non-CPB	CABG and Valve replacement	0	0	0	1	1	1	0	0	0	0	0	0	69	29	14	100	10	1	1	1	1	0	1	2	700		110					341	254	46	1	0	0
0	55	M	70	24.39	12	2		3	1	4	non-CPB	CABG	1	0	0	0	0	0	0	0	0	1	1	1	64	30	19	100	10	1	0	0	1	1	1	2	550		120					219	146	44	0	0	0
0	56	M	65	28.73	6	2		3	1	3	non-CPB	CABG	0	1	1	1	0	1	0	1	0	1	0	0	63	25	14	100	10	1	1	0	1	0	0	2	1125		140					328	204	39	0	0	0
1	57	F	65	27.06	2	2		3	2	4	non-CPB	CABG	0	0	0	1	1	0	0	0	0	0	0	0	67.2	28	4	100	5	1	1	0	0	0	0	3	338		107					220	142	43	0	1	0
1	58	M	60	24.61	9	2		3	0	5	non-CPB	CABG	0	0	0	0	0	0	0	0	0	1	0	0	71	29	9	70	10	1	0	0	0	0	0	2	600		135					241	140	43	0	0	0
0	59	M	71	17.67	9	2		3	0	6	non-CPB	CABG	0	0	0	0	1	0	0	0	0	1	0	0	76.8	30	10	100			0	0	0	0	0	3	670		122					232	131	44	0	0	0
0	60	M	64	24.68	9	2		3	0	1	non-CPB	CABG	0	0	0	1	0	0	0	0	0	0	0	0	60.7	29	10	95	10	1	0	0	0	0	0	2	800		90					245	157	41	0	0	0
1	61	M	66	27.78	9	2		3	0	1	CPB	Valve replacement	0	0	0	0	0	1	1	1	1	0	1	1	66.6	30	5	100	10	1	0	0	0	0	0	5	1250		147		85	56	58	294	211	47	0	0	1
0	62	M	77	23.51	3	2		3	0	3	non-CPB	CABG	0	0	0	1	0	0	0	0	0	1	0	0	70.6	28	7	75	10	1	0	0	1	1	1	3	920		140					296	175	44	0	0	0
1	63	M	69	26.18	9		1	3	1	6	non-CPB	CABG	0	1	0	1	0	1	0	0	0	1	1	1	39.3	26	5	100	10	1	0	0	1	0	0	5	480		95					199	111	52	0	0	0
0	64	M	71	21.11	6	3		3	0	4	non-CPB	CABG	0	0	0	1	0	0	0	0	0	1	0	0	62.5	28	11	90	5	1	1	0	1	1	0	3	734		135					256	164	47	1	0	0
0	65	M	66	23.74	11	2		3	1	4	CPB	Valve replacement	0	1	0	0	0	0	0	0	1	1	1	1	67.4	30	4	100	10	1	0	0	1	1	1	3	750		100		65	50	35	272	162	39	0	0	1
1	66	M	63	26.13	12		3	4	2	11	non-CPB	CABG	0	0	0	1	0	0	0	0	0	0	0	0	20	28	10	40	5	1	0	0	1	0	0	4	980		129					250	140	40	0	0	0
0	67	M	64	25.95	5	2		3	0	3	non-CPB	CABG	0	0	0	0	0	0	0	0	0	0	0	0	68.8	30	4	100	10	1	0	0	1	0	0	3	1000		170					269	184	47	0	0	0
1	68	M	63	30.8	2	3		4	2	4	non-CPB	CABG	0	0	0	1	0	0	0	0	0	0	0	0	20.9	30	4	90	5	1	0	0	1	1	1	1	500		140					310	190	35	0	0	0
0	69	M	67	24.22	15	2		3	1	3	CPB	CABG	0	0	0	1	0	0	0	1	0	0	0	0	65	30	23	100	10	1	0	1	1	1	1	6	840		153		87	0	0	343	241	49	0	1	0
0	70	M	65	25.95	9	4		4	2	4	CPB	CABG	0	0	0	0	1	1	0	0	0	1	0	0	38.3	28	6	100	5	1	0	0	1	1	1	5	1298		320		256	0	0	620	523	47	0	1	0
1	71	F	68	23.88	1		2	3	0	4	non-CPB	CABG	0	0	0	0	0	0	0	0	0	0	0	0	42	24	4	90	5	1	0	0	0	1	0	3	650		140					247	145	45	0	0	0
1	72	M	65	23.18	6	3		3	2	6	non-CPB	CABG	0	1	1	1	0	1	0	0	0	1	1	0	35	30	17	100	5	1	1	0	1	1	0	3	450		115					278	162	45	0	0	0
0	73	M	79	20.76	6	3		4	1	4	CPB	Valve replacement	1	1	0	0	1	0	0	0	0	1	1	1	73.4	30	4	95	5	1	0	0	0	0	0	3	2300		250		201	157	201	572	437	44	0	0	0
1	74	F	60	24.03	5	3		3	3	8	CPB	CABG and Valve replacement	0	0	0	1	0	0	0	0	0	0	0	0	76	26	14	95	10	1	0	0	1	0	0	4	1250		160		125	77	66	429	326	42	1	0	0
0	75	M	67	29.96	9	3		3	0	2	CPB	Valve replacement	0	1	0	1	0	0	0	0	0	1	0	0	63.3	30	9	100	10	1	1	1	1	0	1	5	1920		190		140	91	115	361	257	39	0	0	1
1	76	M	60	27.34	10	2		3	0	3	non-CPB	CABG	0	0	0	1	0	0	0	0	0	0	1	0	67	26	24	75	10	1	1	0	1	1	1	3	581		175					245	156	41	0	0	0
0	77	M	76	22.04	7	3		3	2	7	non-CPB	CABG	0	0	0	0	0	0	0	0	0	0	0	0	43.2	30	12	90	5	1	0	0	0	0	0	5	600		170					217	125	57	0	0	0
1	78	M	65	24.74	15	2		3	0	1	non-CPB	CABG	0	0	0	1	0	0	0	1	0	1	1	0	67.3	30	6	100	10	1	0	0	1	1	1	5	520		105					206	120	44	0	0	0
0	79	F	65	25.59	7	3		3	2	10	CPB	CABG and Valve replacement	0	0	0	1	0	1	0	1	0	0	1	1	46.9	30	16	85	5	1	0	1	0	1	1	4	1780		230		208	102	90	471	356	42	0	0	0
1	80	M	60	24.21	6	3		3	2	6	non-CPB	CABG	0	0	0	1	1	0	0	0	0	0	1	0	41.7	28	12	95	10	1	0	1	1	1	1	5	820		132					269	168	41	0	0	0
1	81	M	60	27.35	2	3		4	1	6	non-CPB	CABG	0	0	1	1	0	1	0	0	0	0	0	0	67	21	13	35	10	1	1	1	1	1	1	2	372		145					264	161	36	0	0	0
1	82	F	65	31.25	6	2		3	1	2	non-CPB	CABG	0	0	0	1	1	1	0	0	0	0	0	0	67	26	5	100	10	1	0	1	0	0	0	2	1120		195		84	57	45	333	245	42	1	0	1
0	83	M	69	30.41	16	2		3	0	4	non-CPB	CABG	0	0	0	1	0	0	0	1	0	0	0	0	75.3	30	1	100	10	1	1	0	0	1	0	4	980		190					305	204	38	1	0	0
0	84	M	84	19.72	10	2		2	0	6	non-CPB	CABG	0	1	0	1	0	0	1	1	0	0	1	1	58	30	10	100	5	1	1	0	0	1	0	4	700		145					240	143	45	0	0	0
0	85	F	64	27.89	5		1	4	4	12	non-CPB	CABG	0	0	0	0	0	1	0	0	0	0	1	0	63	26	10	95			0	0	1	0	0	2	1000		190					283	201	47	0	0	0
0	86	M	65	25.31	9	2		3	0	1	non-CPB	CABG	0	0	0	1	0	1	0	0	0	1	0	0	72.6	30	18	100	10	1	0	0	0	1	1	2	725		156					200	137	49	0	0	0
1	87	F	60	27.77	0	3		3	0	3	CPB	CABG and Valve replacement	0	0	0	0	1	0	0	0	0	0	0	0	47.2	24	7	90	10	1	0	0	0	0	0	2	790		108		68	50	45	246	168	43	0	0	1
1	88	M	60	19.88	8		1	3	0	2	non-CPB	CABG	0	0	0	0	1	1	0	1	0	1	0	0	40	28	14	95	10	1	0	0	1	0	0	2	580		110					239	160	48	0	0	0
0	89	F	70	28.89	9	2		3	1	3	non-CPB	CABG	0	0	0	0	0	1	0	1	0	0	1	1	63.5	29	6	100	5	1	1	0	1	1	1	5	530		180					238	151	54	1	0	0
1	90	M	60	28.73	9	2		3	0	4	non-CPB	CABG	0	0	0	1	0	0	0	0	0	1	0	0	59	30	10	100	10	1	1	0	1	1	0	3	720		220					289	175	38	0	0	0
0	91	M	64	23.44	9	2		3	0	1	non-CPB	CABG	0	0	0	0	0	0	0	0	0	1	0	0	64.4	30	10	100	10	1	0	0	1	1	0	3	772		173					281	145	42	0	0	0
1	92	F	74	30.12	6	2		3	3	7	non-CPB	CABG	0	1	0	1	0	0	0	0	0	1	0	0	39.2	27	11	100	5	1	0	1	0	0	0	7	1250		160					272	185	38	0	0	0
0	93	M	69	25.61	9	2		3	0	2	non-CPB	CABG	0	0	0	1	0	0	0	1	0	0	0	0	66.7	28	7	100	10	1	1	1	1	1	0	5	800		135					202	131	45	0	0	0
0	94	M	64	24.8	9	2		3	0	1	CPB	Valve replacement	0	0	0	1	0	0	0	0	0	0	0	0	69.6	30	8	100	10	1	1	0	0	0	0	8	1050		175		109	79	60	268	196	48	0	0	0
1	95	M	65	28.67	9	2		3	1	5	non-CPB	CABG	0	0	0	1	0	0	0	1	0	0	1	1	74.9	29	5	95	10	1	0	1	1	0	1	3	1650		225					335	241	36	0	0	0
1	96	M	61	27.46	9	2		3	1	3	non-CPB	CABG	0	0	0	0	0	1	0	0	0	1	0	0	75.3	29	5	100	10	1	0	0	1	1	0	5	1100		160					240	159	45	0	0	0
1	97	F	71	17.56	9	4		4	2	6	CPB	Valve replacement	0	1	0	0	1	0	0	0	0	0	0	0	75.4	23	15	70			0	1	0	0	1	7	380		135		65	48	35	250	154	33	1	0	0
1	98	F	79	22.48	9	3		3	3	5	non-CPB	CABG	0	1	0	1	0	0	0	0	0	1	0	0	56.2	24	20	85	5	1	0	0	1	1	1	2	280		110					165	97	36	0	0	0
0	99	M	80	25.71	7	2		3	1	4	non-CPB	CABG	0	1	0	1	1	1	0	1	0	1	1	0	74.8	23	10	90	10	1	1	0	1	1	0	3	960		160					253	164	43	1	0	0
0	100	M	73	22.04	8	2		3	0	3	CPB	Valve replacement	0	1	0	1	0	0	0	1	0	1	1	1	68.8	29	21	100	5	1	1	1	0	1	0	5	900		235		63	42	40	291	176	41	1	0	0
0	101	F	73	24.77	0	2		4	3	10	non-CPB	CABG	1	0	0	1	0	1	0	1	0	1	0	0	66.1	18	26	90	5		0	1	1	1	1	5	500		150					201	116	41	0	0	1
1	102	F	63	22.89	5	2		3	1	2	CPB	CABG	0	0	0	1	0	1	0	0	0	0	0	0	73.2	26	10	100	5		1	1	1	0	0	8	900		190		88	57	57	324	226	38	1	0	1
1	103	F	60	33.98	3	2		3	0	2	non-CPB	CABG	0	0	0	1	0	0	0	1	0	0	0	0	67.7	28	16	90	10	1	1	1	1	1	1	7	900		210					294	172	49	0	0	0
0	104	F	77	21.5	9	2		3	1	9	non-CPB	CABG	0	0	0	1	0	1	0	1	0	1	0	0	75	28	8	95	5	1	0	1	1	1	1	5	530		145					260	178	43	0	0	0
0	105	M	63	23.31	2	2		3	1	1	non-CPB	CABG	0	0	0	1	0	1	0	1	0	0	0	0	64.7	28	9	100	10	1	0	0	1	1	0	3	640		200					228	130	38	0	0	0
1	106	M	67	25.71	14	2		3	1	4	non-CPB	CABG	0	1	0	1	0	1	0	0	0	1	1	0	71.7	30	7	100	10	1	0	1	1	1	0	5	950		155					253	163	40	0	0	0
1	107	F	64	18.73	5	2		3	0	2	non-CPB	CABG	0	0	0	0	0	0	0	0	0	0	1	1	70.4	26	11	85	5	1	0	0	1	1	0	5	500		170					270	175	43	0	0	0
0	108	M	69	24.77	4		1	3	2	7	CPB	CABG and Valve replacement	0	0	0	1	1	0	0	0	0	1	0	0	44.5	24	10	85	5		1	1	1	1	1	14	1172		175		155	93	90	398	209	52	0	1	1
0	109	M	61	22.13	9		3	4	3	7	non-CPB	CABG	0	0	0	0	0	1	0	0	0	0	0	0	47.6	29	3	100			0	0	1	1	0	5	820		260					264	164	45	0	0	0
0	110	F	64	27.34	3	4		4	2	12	CPB	CABG and Valve replacement	0	0	0	1	0	1	0	0	0	0	1	0	65	25	8	45			1	0	1	1	0	9	1000		180		120	73	80	326	218	41	0	0	1
1	111	F	69	29.24	6	2		4	1	7	non-CPB	CABG	0	1	0	1	0	1	0	0	0	0	0	0	50.2	28	10	100	5	1	0	1	1	1	1	3	1100		240					290	192	34	1	0	0
1	112	M	71	22.15	6		1	3	0	5	non-CPB	CABG	0	0	0	0	0	0	0	0	0	1	1	1	75.3	30	5	100	5	1	0	0	0	0	0	3	370		130					202	110	40	0	0	0
1	113	M	62	25.62	12	2		3	1	1	non-CPB	CABG	0	0	0	1	0	1	0	0	0	0	0	0	67.2	30	5	100	10	1	0	0	0	0	1	5	700		220					278	179	44	0	0	0
0	114	F	68	30.08	2	2		3	0	3	CPB	Valve replacement	0	1	0	1	0	0	0	1	0	0	0	0	63.6	28	9	100	5	1	1	0	0	1	0	10	1500		255		85	66	45	305	209	46	0	0	1
1	115	F	62	29.38	16	2		3	1	2	non-CPB	CABG	0	0	1	1	0	1	0	0	0	0	1	0	77.1	30	10	100	5	1	0	0	0	0	0	2	1200		170					282	207	46	0	0	0
0	116	F	64	23.83	0	2		3	0	4	non-CPB	CABG	0	0	0	1	0	0	0	0	0	0	0	0	74.6	25	11	90	5	2	0	0	0	0	0	3	750		250					279	176	40	0	1	0
1	117	F	63	21.48	4	3		3	0	2	CPB	Valve replacement	0	0	0	0	1	0	0	0	0	0	0	0	55	27	3	80	5	1	0	0	0	0	0	4	1100		270		228	147	140	454	360	40	1	0	1
1	118	F	72	30.49	6	2		3	0	6	non-CPB	CABG	0	0	0	1	0	1	0	0	0	1	1	1	72.9	28	7	90	10	1	0	0	0	0	0	2	1050		150					340	227	31	0	0	1
0	119	M	70	30.86	9	3		3	0	4	CPB	CABG and Valve replacement	0	0	0	1	0	0	0	1	0	0	0	0	80.5	30	12	100	5	1	0	0	0	0	0	4	850		250		125	73	50	390	286	42	0	0	1
0	120	F	66	22.89	13	2		3	1	3	non-CPB	CABG	0	1	0	1	0	0	0	0	0	0	1	1	55	29	8	100			0	1	1	0	0	2	640		150					224	137	43	0	0	0
0	121	F	64	19.92	9	2		3	1	2	non-CPB	CABG	0	0	0	1	0	1	0	1	0	0	0	0	71	30	16	100	5	1	0	0	0	0	0	14	670		155					275	185	39	0	0	0
1	122	M	71	22.92	0		1	3	0	5	non-CPB	CABG	0	0	0	1	0	0	0	0	0	0	1	0	62	27	21	65	10	1	1	0	0	0	0	3	740		165					268	169	44	0	0	0
1	123	F	63	27.73	9	2		3	1	6	non-CPB	CABG	0	0	0	1	0	1	0	0	0	0	1	1	73.4	30	0	100	10	1	0	1	1	0	0	2	850		130					272	187	35	0	0	0
1	125	M	69	26.81	4	2		3	1	2	non-CPB	CABG	0	0	0	1	0	1	0	0	0	0	0	0	57	26	15	100	10	1	0	1	1	1	1	3	950		205					272	183	50	0	0	0
0	126	M	72	21.36	17	2		3	1	3	CPB	CABG and Valve replacement	0	0	0	1	0	0	0	0	0	0	1	0	70.3	30	3	100	10		1	1	0	0	0	6	1240		182					425	348	46	0	0	0
1	127	M	62	25.95	14	3		3	0	2	non-CPB	CABG	0	0	0	1	0	0	0	0	0	0	1	0	44	30	1	100	10	1	0	0	1	0	0	4	1005		212					261	166	47	0	0	0
0	128	F	79	22.43	4		3	4	3	13	non-CPB	CABG	0	1	0	0	1	0	0	1	0	0	1	0	50	23	14	50	5		0	0	1	1	0	6	492		146					207	126	36	0	0	0
1	129	M	62	20.68	5	2		3	1	1	non-CPB	CABG	0	0	0	1	0	1	0	0	0	1	0	0	65.7	27	22	95	10	1	0	0	0	0	0	5	1240		200					298	212	42	0	0	0
0	130	M	66	26.4	9	2		3	1	4	non-CPB	CABG and Valve replacement	0	0	1	0	0	0	0	0	0	0	1	0	39.3	29	12	100	10	1	0	0	1	1	0	6	710		160					235	159	43	0	0	0
0	131	M	61	29.94	3	2		3	0	1	CPB	CABG and Valve replacement	0	0	1	0	0	0	0	0	0	1	0	0	72	28	12	100	10	1	0	0	0	0	0	2	734		100		60	32	36	258	180	48	0	0	1
1	132	F	71	24.46	14	2		3	0	4	non-CPB	CABG	0	0	0	0	0	0	0	0	0	1	1	1	71.6	26	14	100	5	1	0	0	0	0	0	3	448		140					224	153	35	1	0	0
0	133	M	71	22.84	7	2		3	1	6	non-CPB	CABG	0	1	0	0	0	1	0	0	1	1	1	1	51.3	27	6	95	10	1	0	0	0	0	0	8	1246		200					448	360	46	0	1	0
0	134	M	63	26.12	5	2		3	1	4	non-CPB	CABG	0	0	0	1	0	1	0	0	0	0	0	0	52	29	5	95	10	1	0	0	1	1	1	6	1044		106					297	194	51	0	0	0
1	135	M	62	23.03	16	3		3	2	2	non-CPB	CABG	0	0	0	0	0	1	0	0	1	1	1	0	73.8	30	2	100			0	0	1	1	1	4	292		78					172	90	41	0	1	0
1	136	M	70	26.78	16	3		3	2	2	CPB	Valve replacement	0	0	0	1	0	0	0	0	0	0	1	0	56.3	29	4	100	10	1	0	1	0	0	0	5	769		112		110	84	65	309	237	37	0	0	1
1	137	M	60	23.18	6	4		4	2	4	CPB	CABG and Valve replacement	0	0	0	1	0	0	0	0	0	1	0	0	39	28	15	75			0	1	1	1	1	5	730		280		61	39	35	290	207	37	0	0	0
1	138	M	64	25.35	9	2		3	1	3	non-CPB	CABG	0	0	0	1	0	1	0	0	0	0	1	1	69	28	10	100	10	1	1	1	1	0	1	5	871		104					255	174	44	1	0	0
0	139	M	64	23.84	6	2		3	0	3	CPB	CABG	0	0	0	0	1	0	0	0	0	1	0	0	58.2	29	10	100	10	1	0	0	1	0	0	6	950		175		57	0	0	347	267	41	0	0	0
0	140	M	76	22.99	12	3		3	2	5	non-CPB	CABG	0	1	0	1	0	1	0	1	0	1	0	0	80	27	8	95	10	1	1	1	0	1	0	4	940		215					300	200	42	0	0	0
1	141	M	63	27.76	12	2		3	2	3	non-CPB	CABG	0	1	1	0	0	0	0	0	0	1	1	0	65	25	13	100		2	0	0	0	0	0	1	1200	20	225					220	160	38	0	0	0
0	142	M	64	21.8	9	2		3	1	5	non-CPB	CABG	0	1	0	1	0	0	0	1	0	1	1	0	70	29	6	100		2	1	1	1	0	0	4	1000	20	180					190	150	52	0	0	0
0	143	M	60	22.32	9	2		3	1	3	non-CPB	CABG	0	0	0	1	0	1	0	1	0	1	0	0	76.2	28	8	100			0	0	0	0	0	2	670	20	180					165	120	41	0	0	0
1	144	M	64	23.23	15	4		4	0	1	CPB	Valve replacement	0	1	1	0	1	0	0	0	0	1	0	0	52	28	4	100		2	0	0	0	0	0	5	660	20	300		228	164	151	335	290	45	0	1	0
1	145	M	62	27.17	17	2		3	1	1	non-CPB	CABG	0	0	0	1	0	1	1	1	0	1	1	0	58	30	12	100		2	0	1	1	0	1	3	350	20	250					220	154	53	0	0	0
0	146	M	67	23.81	17	2		3	1	2	non-CPB	CABG	0	1	0	0	1	0	0	0	0	0	0	0	69.1	30	9	100		2	0	0	0	0	0	2	400	20	350		127	104	77	270	225	44	0	0	0
0	147	M	73	22.31	4	3		3	1	3	CPB	Valve replacement	0	0	0	0	0	0	0	0	0	1	0	0	57.4	25	9	100		2	0	0	0	0	0	3	160	15	350		152	122	106	300	260	46	0	0	0
1	148	M	61	28.08	9	2		3	0	1	CPB	Valve replacement	0	0	0	1	0	0	0	0	0	0	0	0	71.9	30	2	100		2	0	0	0	0	0	2	740	20	350		120	93	81	220	160	40	0	0	0
0	149	F	63	23.62	0	2		3	0	6	CPB	CABG	0	0	0	1	1	0	0	1	0	1	0	0	58	27	15	75			1	0	1	0	1	1	400	20	200		136	98	84	300	260		0	0	0
1	150	F	64	20.83	6		2	3	2	8	CPB	CABG and Valve replacement	0	0	0	0	0	0	0	0	0	1	0	0	74.6	30	4	100		2	0	0	1	0	0	5	200	20	250		71	54	49	220	150	45	0	0	0
1	151	M	63	24.86	7	2		3	0	3	non-CPB	CABG	0	0	0	1	0	0	0	1	0	1	1	0	55	30	14	100		2	0	1	0	0	0	5	300	20	340					180	120	44	0	0	0
0	152	M	60	28.08	9	2		3	1	5	non-CPB	CABG	0	0	0	1	0	0	0	0	0	1	1	0	64.2	30	13	100		2	1	0	0	1	1	5	230	20	300					300	240	44	0	0	0
0	153	M	60	27.08	14	2		3	0	1	CPB	CABG and Valve replacement	0	0	0	1	1	0	0	0	0	1	0	0	75.6	30	31	100		2	1	0	0	0	0	5	420	15	340		126	97	84	260	230	46	0	0	0
0	154	M	69	26.89	8	3		3	4	6	non-CPB	CABG	0	0	1	1	0	1	0	1	0	1	1	1	51.6	30	4	100		2	0	1	0	1	1	3	220	20	400					180	120	36	0	0	0
1	155	M	74	27.34	12	2		3	0	2	non-CPB	CABG	0	1	0	1	0	0	0	0	0	0	1	0	40	30	5	100		2	0	0	1	1	1	2	280	20	200					210	170	38	0	0	0
1	156	F	60	17.75	3	2		3	0	2	CPB	Valve replacement	0	0	0	1	0	0	0	0	0	0	0	0	58	28	4	95		2	0	1	0	0	0	3	500	20	440		83	62	48	330	300		0	0	0
0	157	F	64	25.56	0	3		3	1	4	CPB	CABG	0	0	0	0	0	1	0	1	0	0	1	1	60.3	17	15	55		2	0	0	1	1	1	5	580	15	250		161	123	88	315	285	37	0	0	0
0	158	M	69	26.3	15	3		3	1	7	non-CPB	CABG	0	0	0	0	1	1	0	1	0	1	1	0	51	30	0	100		2	0	1	0	1	0	1	520	20	300					182	124	43	0	0	0
1	159	F	67	31.63	0	2		3	0	3	CPB	Valve replacement	0	0	0	1	1	0	0	0	0	0	0	0	66	26	5	75		2	0	0	0	0	0	3	440	20	450		84	59	51	195	165	39	0	0	0
1	160	F	61	19.91	0		3	3	2	4	non-CPB	CABG	0	0	0	0	0	0	0	0	0	0	0	0	67.4	27	26	100		2	0	0	1	1	0	1	640	10	350					210	160	46	0	0	0
0	161	M	75	26.64	17	2		3	0	3	CPB	CABG	0	0	0	0	1	0	0	1	0	0	1	0	66	30	3	100		2	0	0	0	0	0	5	300	15	300		89	62	49	205	180	56	0	0	0
0	162	M	60	27.41	9	3		3	0	1	CPB	Valve replacement	0	1	0	1	0	0	0	1	0	1	0	0	64	28	7	100		2	1	0	1	1	1		220	15	400		101	87	60	200	170	46	0	0	0
1	163	M	70	30.85	15	2		3	2	3	CPB	CABG	0	1	0	0	1	0	0	0	0	1	1	1	75.7	30	1	100		2	1	0	1	0	1	5	872	20	250		117	96	75	390	320	38	0	0	0
1	164	F	78	25.39	2	3		3	1	6	CPB	CABG	0	0	0	1	0	0	0	1	0	0	1	0	60	28	7	50		2	0	0	0	0	0	3	400	20	400		68	50	33	215	195	37	0	0	0
1	165	F	70	21.16	5	2		3	1	4	non-CPB	CABG	0	0	0	1	0	1	0	1	0	0	1	0	64	29	11	100		2	0	0	0	0	0	3	300	20	250					240	220	36	0	0	0
0	166	F	67	24.46	0	2		3	2	4	non-CPB	CABG	0	1	0	1	0	1	0	0	0	0	1	0	41.6	28				2	1	0	1	1	0		520	20	200					205	148	29	0	0	0
0	167	F	68	20.96	6	2		3	1	3	non-CPB	CABG	0	0	0	1	0	1	0	1	0	0	1	1	68.8	26	1	95		2	0	1	1	1	1	2	402	20	200					208	163	45	0	0	0
1	168	M	71	24.68	6	2		3	0	5	non-CPB	CABG	0	0	0	0	0	0	0	0	0	0	0	0	63.9	30	4	100		2	0	0	0	0	0	3	240	20	250					240	200	52	0	0	0
0	169	M	60	26.22	9	2		3	0	1	CPB	CABG	0	0	0	1	0	0	0	0	0	1	0	0	59.7	28	8	100		2	0	1	0	1	1	5	440	20	250		94	67	56	200	180	43	0	0	0
0	170	F	69	22.06	9	2		3	1	6	CPB	Valve replacement	0	0	0	1	0	0	0	0	0	0	1	0	68.8	25	7	100		2	0	0	1	1	0	2	380	10	400		95	76	56	254	188	46	0	0	0
1	171	M	69	21.88	9	2		3	0	5	CPB	CABG and Valve replacement	0	0	0	0	0	0	0	0	0	0	0	0	41.9	30	14	95		2	0	0	1	1	1	5	286	20	260		78	64	52	228	175	46	0	0	0
1	172	M	65	24.51	2	2		3	0	2	non-CPB	CABG	0	0	0	0	0	0	0	0	0	1	0	0	64.9	29	10	100		2	0	1	1	1	1	3	300	20	350					215	160	46	0	0	0
1	173	F	63	20.32	15	2		3	0	2	CPB	Valve replacement	0	0	0	0	0	0	0	0	0	0	0	0	70.6	28	13	10		2	0	0	0	0	1	4	460	20	380		95	68	57	210	180	37	0	0	0
1	174	M	65	25.18	9	2		3	0	1	CPB	CABG	0	0	0	1	0	0	0	1	0	0	0	0	60	29	8	100		2	0	0	1	1	1	1	320	15	400		150	107	61	300	280	39	0	0	0
0	175	M	71	25.95	12	3		3	1	6	non-CPB	CABG	0	1	0	1	1	0	0	1	0	1	0	0	59.3	27	3	100		2	0	1	1	0	0	1	220	20	250					240	195	45	0	0	0
0	176	M	65	26	6	3		3	1	2	CPB	CABG	0	1	0	0	0	1	0	1	0	1	1	0	68.6	30	3	95		2	0	0	1	1	1	5	568	20	250		85	64	49	317	250	41	0	0	0
0	177	F	71	24.44	6	3		3	3	8	non-CPB	CABG	0	0	0	1	0	1	0	1	0	1	1	1	63.4	30	4	70		2	1	0	1	0	0	8	862			2.05				262	222	36	0	0	0
1	178	M	64	28.34	9	3		3	0	1	non-CPB	CABG	0	1	0	1	0	0	0	0	0	1	1	1	56	29	0	100		2	0	0	1	1	1	1	352	15	250					230	150	49	0	0	0
0	179	M	66	24.16	3	2		3	0	4	CPB	CABG	0	0	0	1	0	0	0	1	0	0	1	0	66.6	29	1	100		2	0	1	1	1	1	2	520	20	300		97	61	65	275	213	53	0	0	0
1	180	M	61	25.15	13	3		3	0	1	non-CPB	CABG	0	0	0	0	0	0	0	1	0	0	1	0	58.2	30	1	100		2	0	0	0	1	1	5	199	20	400					165	125	38	0	0	0
0	181	F	75	26.31	0	3		3	0	5	CPB	CABG and Valve replacement	0	0	0	1	0	0	0	0	0	0	0	0	60	25	9	100		2	1	0	0	0	0	1	1200	10	200		343	146	65	660	630	42	0	0	0
1	182	M	65	28.73	9	2		3	0	4	CPB	CABG	0	1	0	1	0	0	0	1	0	0	0	0	45.4	30	4	100		2	0	1	1	0	0	10	320	20	450		117	79	68	360	330	40	0	0	0
1	183	M	67	30.3	12	2		3	0	1	CPB	CABG	0	0	0	1	0	0	0	1	0	1	0	0	65	30	10	100		2	0	1	1	1	1	2	200	15	350		86	58	55	240	210	31	0	0	0
0	184	M	70	23.67	12	2		3	0	5	CPB	CABG	0	0	0	1	1	0	0	1	0	1	1	1	64.8	29	11	95		2	0	0	1	1	1	5	240	20	275		81	67	48	220	180	43	0	0	0
0	185	M	71	23.99	6	2		3	1	5	non-CPB	CABG	0	1	0	1	0	1	0	0	0	1	0	0	55	28	4	95		2	0	1	1	1	1	3	192	20	300					177	141	43	0	0	0
1	186	M	75	21.63	17	2		3	0	3	non-CPB	CABG	0	0	0	0	0	0	0	0	0	0	0	0	71.7	27	7	100		2	0	0	1	1	1	1	306	20	250					214	160	40	0	0	0
1	187	F	61	25.33	3	2		3	0	2	CPB	CABG	0	0	0	0	0	0	0	1	0	0	0	0	46	26	24	100		2	0	0	0	0	0	5	440	20	200		122	89	77	300	250	34	0	0	0
0	188	M	69	26.22	13	2		3	2	4	non-CPB	CABG	0	1	0	1	0	1	0	1	0	1	0	0	63.4	30	8	100		2	1	1	1	1	1	3	206	20	250					259	181	40	0	0	0
1	189	M	63	23.66	8	2		3	0	1	non-CPB	CABG	0	0	0	1	0	0	0	0	0	1	0	0	69.8	29	8	100		2	1	0	1	1	0	8	170			1.5				173	121	52	0	0	0
0	190	M	61	27.78	10	2		3	1	1	non-CPB	CABG	0	0	0	1	0	1	0	1	0	1	0	0	50.5	29	12	100		2	1	0	1	0	1	2	300	20	375					210	170	38	0	0	0
1	191	F	74	25.64	3	2		3	1	5	non-CPB	CABG	0	0	0	0	0	1	0	1	0	1	0	0	68.8	24	12	75		2	0	0	0	0	1	2	140	20	400					185	155	42	0	0	0
0	192	M	74	26.37	12	2		3	0	3	non-CPB	CABG	0	0	0	0	0	0	0	0	0	1	0	0	71.5	29	0	95		2	0	0	1	1	0	4	368			1.75				280	250	46	0	0	0
0	193	M	66	27.73	9	2		3	0	2	CPB	CABG	0	0	0	1	1	0	0	1	0	1	1	0	61.5	30	2	100		2	0	0	1	1	0	4	460	35	460		103	88	90	240	210	41	0	0	0
0	194	M	65	24.49	9	2		3	1	1	non-CPB	CABG	0	0	0	0	0	1	0	0	0	0	0	0	73	30	12	95		2	0	0	0	0	1	2	300	20	300					180	150	52	0	0	0
1	195	F	61	25.64	6	3		3	1	2	CPB	CABG	0	1	0	1	0	1	1	0	0	0	0	0	58.7	29	12	95		2	1	0	1	0	1	5	876	20	300		159	137	120	280	257	37	0	0	0
1	196	M	62	21.22	9		4	4	3	6	non-CPB	CABG	0	0	1	1	0	0	0	1	0	0	0	0	48	30	14	85			0	1	1	1	1	3	280	20	400					250	195	38	0	0	0
0	197	M	67	23.88	5	2		3	0	2	non-CPB	CABG	0	0	0	0	0	0	0	0	0	1	1	0	55	29	14	90		2	0	1	1	1	1	2	500	20	200					270	240	49	0	0	0
0	198	F	64	20.55	0	2		3	1	4	CPB	CABG	0	0	0	1	0	1	0	1	0	0	0	0	57	29	15	75			0	1	1	1	0	5	700		400		121	88	84	270	240	37	0	0	0
1	199	M	72	22.15	12	3		3	1	5	CPB	CABG	0	0	0	1	0	1	0	1	0	1	0	0	60.7	29	14	90		2	0	1	1	1	1	2	480		350		88	64	53	230	170	37	0	0	0
1	200	F	71	24.39	12	3		3	0	3	CPB	CABG	0	0	0	1	0	0	0	0	0	0	0	0	73	29	7	90		2	0	1	1	1	1	2	500		250		109	60	53	270	240	52	0	0	0
0	201	M	66	25.53	6	3		3	0	2	non-CPB	CABG	0	0	0	0	0	0	0	1	0	1	0	0	74.5	30	6	100		2	0	0	1	1	1	2	560		200					300	330	56	0	0	0
0	202	M	65	22.49	12	3		3	1	2	non-CPB	CABG	0	1	0	1	0	1	0	1	0	0	0	0	64	30	0	100		2	1	0	1	1	1	5	320	20	250					180	145	49	0	0	0
1	203	M	67	28.37	10	2		3	2	3	non-CPB	CABG	0	0	0	1	0	1	0	1	0	0	0	0	59.5	29	1	100		2	1	1	1	1	1		280	20	300					360	330	33	0	0	0
1	204	F	65	20.7	3	2		3	1	2	non-CPB	CABG	0	0	0	1	0	1	0	1	0	0	1	1	62	30	3	100		2	0	0	1	0	0	1	146	10	300					220	180	38	0	0	0
1	205	F	64	23.81	0	3		3	0	1	CPB	Valve replacement	0	1	0	1	1	1	0	0	0	0	0	0	55.9	24	7	95		2	0	0	1	0	1	5	240	20	225		88	68	56	240	210	40	0	0	0
0	206	M	72	22.15	12	3		3	0	3	CPB	CABG and Valve replacement	0	0	0	1	1	0	0	0	0	1	0	0	60.8	30	4	75		2	0	0	1	0	1	1	280	20	300		66	49	45	240	200	48	0	0	0
1	207	F	68	30.13	2		3	3	0	3	CPB	CABG	0	0	0	1	0	0	0	1	0	0	1	0	68.3	27	3	95		2	1	1	0	1	1	6	100	20	400		73	44	39	300	250	38	0	0	0
0	208	M	64	20.76	8	3		3	2	1	non-CPB	CABG	0	1	0	0	1	0	0	0	0	0	1	0	61	29	0	100		2	0	1	1	1	1	1	124	10	250					180	144	52	0	0	0
1	209	M	69	18.81	1	3		3	0	2	non-CPB	CABG	0	0	0	0	0	0	0	1	0	1	0	0	54.3	29	0	100		2	0	1	0	1	1	10	640		300					240	195	34	0	0	0
1	210	M	61	22.72	9	3		3	0	1	CPB	Valve replacement	0	1	0	0	1	0	0	0	0	0	1	1	60	30	6	100		2	0	0	0	0	0	10	320		300		104	88	78	300	225	49	0	0	0
0	211	M	62	20.06	9	3		3	1	3	CPB	CABG	0	0	0	1	0	1	0	1	0	0	0	0	56	30	1	100		2	0	1	1	0	1	1	360	10	250		142	0	0	300	260	55	0	0	0
0	212	M	77	25.54	10	3		3	1	10	CPB	CABG	0	0	0	1	0	0	0	1	0	0	1	0	60	30	5	100		2	0	1	1	1	1	2	260	20	200		56	0	0	210	170	48	0	0	0
0	213	M	69	25.83	9	2		3	0	4	CPB	CABG	0	1	0	1	0	0	0	0	0	1	1	0	62.7	30	2	100		2	1	1	1	0	0	5	600	20	400		62	0	41	330	280	38	0	0	0
0	214	M	60	25.26	9	2		3	0	3	non-CPB	CABG	0	1	0	1	0	0	0	1	0	1	0	0	66.5	30	15	100		2	0	1	1	1	1	10	1000	20	450					430	360	51	0	0	0
1	215	F	61	24.61	11	2		3	0	2	CPB	CABG	0	0	0	0	0	0	0	0	0	0	1	0	65	29	3	100			0	0	1	0	0	2	520	20	400		112	80	76	280	240	33	0	0	0
1	216	M	61	25.73	6	2		3	1	5	non-CPB	CABG	0	1	0	0	0	1	0	0	0	1	0	0	57.8	30	9	100		2	0	0	1	1	1	5	200	20	350					210	180	38	0	0	0
0	217	M	74	21.26	10	3		3	2	3	CPB	CABG	0	0	0	1	0	1	0	0	0	0	0	0	59.4	30	19	90		2	1	0	0	1	1	3	424	20	400		67	43	36	210	205	44	0	0	0
1	218	M	74	25.82	12	2		3	0	3	non-CPB	CABG	0	0	0	0	1	0	0	0	0	1	0	0	48	30	11	100			0	1	1	0	1	1	680	20	300					170	140	47	0	0	0
1	219	M	69	28.6	9	3		3	0	2	CPB	Valve replacement	0	0	0	1	0	0	0	0	0	0	0	0	76.8	30	4	100		2	1	1	0	0	0	1	820	20	500		256	223	213	408	353	39	0	0	1
0	220	M	64	28.04	10	2		3	0	1	non-CPB	CABG	0	0	0	1	0	0	0	0	0	1	0	0	62	28	6	100		2	1	0	1	1	1	1	600	20	250					180	150	52	0	0	0
1	221	F	67	24.03	5	2		3	0	3	non-CPB	CABG	0	0	0	1	0	0	0	0	0	0	0	0	54	27	17	95		2	1	1	1	0	0	2	600	20	300					220	180	61	0	0	0
0	222	F	66	28.31	0	3		3	0	3	CPB	Valve replacement	0	0	0	1	0	0	0	0	0	0	0	0	60.6	27	11	90		2	1	0	0	0	0	2	264	15	325		93	71	62	240	190	25	0	0	0
0	223	M	61	24.57	6	3		3	0	1	non-CPB	CABG	0	0	0	0	0	0	0	0	0	1	0	0	65	30	2	100			0	0	0	0	0	3	120	15	300					200	170	46	0	0	0
1	224	F	67	30.85	0	3		3	0	3	CPB	Valve replacement	0	0	0	0	0	0	0	0	0	0	0	0	65	25	20	100		2	0	0	0	0	0	1	300	20	400		81	59	48	210	180	37	0	0	0
0	225	M	66	21.05	12	3		3	0	4	CPB	CABG	0	0	0	0	1	0	1	0	0	0	1	0	45.9	30	15	100		2	0	0	0	0	0	1	220	20	300		83	67	48	260	216	50	0	0	0
0	226	M	64	26.37	6	2		3	0	3	non-CPB	CABG	0	0	0	0	0	0	0	1	0	1	1	0	70.5	30	2	100		2	0	0	1	1	1	1	220	20	380					230	180		0	0	0
1	227	M	65	20.96	6	2		3	0	2	CPB	Valve replacement	0	0	0	0	0	0	0	0	0	0	0	0	56.6	28	12	100		2	0	0	0	0	0	10	250	20	300		74	61	41	200	180		0	0	0
1	228	F	63	24.46	6	2		3	0	2	CPB	CABG	0	1	0	1	0	0	0	0	0	0	1	0	38.5	29	6	85		2	1	0	1	1	1	3	426	20	300					270	220	42	0	0	0
1	229	M	80	24.62	14	2		3	1	5	non-CPB	CABG	0	0	0	1	0	1	0	0	0	0	0	0	74.8	30	1	90		2	0	1	1	1	1	1	236	20	250					210	180	41	0	0	0
1	230	M	72	23.31	12	2		3	0	3	CPB	CABG	0	0	0	1	0	0	0	0	0	0	1	1	69.6	30	9	95			1	0	0	1	0	5	732	20	350		124	84	78	280	230	41	0	0	0
0	231	M	67	28.37	6	3		3	0	4	non-CPB	CABG	0	1	0	1	0	0	0	0	0	0	0	0	53.8	30	19	100		1	1	1	0	1	1	1	300	20	250					187	155	53	0	0	0
0	232	F	67	25.54	10	2		3	1	3	CPB	CABG	0	0	0	1	0	0	0	0	0	0	1	1	72.7	29	1	100		2	0	1	0	0	1	5	920	20	300		131	92	83	300	270		0	0	0
0	233	F	78	23.31	6	3		3	1	7	non-CPB	CABG	0	0	0	1	0	0	0	1	0	0	0	0	62.8	22	3	100		2	0	0	1	1	1	5	580			2				254	222		0	0	0
1	234	M	62	28.12	13	2		3	0	1	CPB	CABG	0	0	0	1	1	0	0	0	0	1	0	0	76.5	30	15	100		2	0	1	0	1	1	2	600	20	400		61	46	39	270	225		0	0	0
0	235	M	64	20.94	0	3		3	0	2	CPB	Valve replacement	0	0	0	0	1	0	0	0	0	1	0	0	46	29	2	100		2	0	0	0	0	0	5	210			1.65	62	43	29	215	170		0	0	0
1	236	M	61	23.66	12		2	3	1	3	CPB	CABG	0	0	0	0	0	1	0	0	0	1	0	0	57	30	6	100			0	1	1	1	1	2	380	15	350		109	80	67	258	223	41	0	0	0
1	237	M	73	22.65	3	2		3	0	3	CPB	Valve replacement	0	0	0	0	0	0	0	0	0	0	0	0	60	29	0	100		2	0	0	0	1	0	2	340		300		49	41	25	153	118	33	0	0	0
0	238	M	67	24.9	12	2		3	0	4	CPB	CABG and Valve replacement	0	0	0	0	0	0	0	0	0	0	0	0	61.7	30	7	100		2	0	0	0	0	0	5	564	15	300		156	117	113	280	240		0	0	0
0	239	M	63	25.47	9	1		3	0	1	non-CPB	CABG	0	0	0	0	0	0	0	0	0	0	0	0	68	30	16	100		2	0	1	1	1	1	5	320	20	350					166	126		0	0	0
1	240	M	71	23.88	15	2		3	0	5	CPB	CABG and Valve replacement	0	0	0	1	1	0	0	1	0	1	1	1	66.3	30	3	100		2	0	1	0	1	1	6	700	15	380		218	149	138	480	440		0	0	0
1	241	M	73	24.22	17	1		3	0	3	CPB	CABG	0	0	0	0	1	0	0	1	0	0	0	0	65	30	1	100		2	0	1	1	1	1	2	676	20	250		108	84	64	265	225	45	0	0	0
1	242	M	60	24.39	12	3		3	0	2	non-CPB	CABG	0	0	0	0	0	0	0	1	0	0	0	0	39	29	8	100		2	0	0	0	1	1		140	20	150					200	170		0	0	0
0	243	M	67	28.4	8	2		3	1	4	CPB	CABG and Valve replacement	1	0	0	1	0	1	0	1	0	1	1	1	66.5	28	9	90		2	1	1	1	0	1	3	1000	20	250		76	51	0	226	186		0	0	0
0	244	M	67	25.83	15	2		3	1	4	CPB	CABG and Valve replacement	0	0	0	0	1	0	0	1	0	1	0	0	65.9	30	12	100		2	0	0	1	0	1	5	1020	40	500		150	100	0	360	310	47	0	0	0
0	245	F	61	22.66	3	2		3	0	2	non-CPB	CABG	0	0	0	0	0	0	0	0	0	0	0	0	71.1	30	13	95		2	0	0	0	0	0	2	368		200					180	155		0	0	0
0	246	M	64	29.39	6		1	3	0	5	CPB	CABG	0	1	0	1	0	0	0	0	0	1	0	0	57	30	15	95		2	0	0	1	1	1	2	700	20	450		79	45	41	260	230	37	0	0	0
1	247	F	60	35.94	12	3		3	0	1	CPB	Valve replacement	0	0	0	0	1	0	0	0	0	0	1	0	60	30	7	100		2	0	0	0	0	0	2	300	15	250		134	103	74	240	200	47	0	0	0
1	248	M	62	29.04	8		1	3	0	1	CPB	CABG	0	0	0	1	1	0	0	1	0	0	1	0	52	29	13	100		2	0	1	1	1	0	2	506	15	200		132	73	61	300	255		0	0	0
1	249	F	61	24.75	2	2		3	1	2	CPB	CABG	0	0	0	1	0	1	0	0	0	0	0	0	57	30	11	100		2	1	1	1	1	1	1	400	20	400		133	69	51	320	280	37	0	0	0
1	250	M	72	21.71	10	2		3	1	3	non-CPB	CABG	0	0	0	1	0	1	0	1	0	1	0	0	64.7	29	5	100		2	1	0	1	1	1	10	640			1.6				160	120	44	0	0	0
0	251	M	65	25.54	7	2		3	0	1	CPB	Valve replacement	0	0	0	0	0	0	0	0	0	1	0	0	72.5	30	16	95		2	0	0	0	0	0	2	560		300		101	69	58	230	200	52	0	0	0
0	252	F	69	26.17	0	2		3	0	3	CPB	CABG	0	1	0	1	0	0	0	0	0	0	0	0	65.4	24	13	80		2	0	1	0	1	1	2	480		400		109	76	66	245	203	45	0	0	0
0	253	F	64	23.24	0	2		3	3	2	non-CPB	CABG	0	0	0	1	0	1	0	0	0	0	1	0	63.9	28	2	100		2	0	0	0	1	1	5	250	20	400					280	240	42	0	0	0
0	254	F	62	25.78	4	2		3	0	1	non-CPB	CABG	0	1	0	0	0	0	0	1	0	0	0	0	64.8	30	0	100		2	1	0	0	1	0	5	320	10	300		101	67	57	240	200		0	0	0
1	255	F	60	28.3	3	2		3	1	2	CPB	Valve replacement	0	0	0	0	0	0	0	0	0	0	1	0	64.9	30	2	100		2	0	0	0	0	0	5	246	15	300		110	76	65	240	218		0	0	0
1	256	M	61	24.91	3	2		3	1	3	non-CPB	CABG	0	1	0	0	0	1	0	1	0	1	1	0	54.5	29	11	100		2	0	0	1	1	1	4	246	20	400					205	157	44	0	0	0
0	257	M	64	23.72	16	2		3	0	1	CPB	Valve replacement	0	0	0	0	0	0	0	0	0	0	0	0	68	29	1	100		2	0	0	0	0	0	2	1000	20	450		117	128	112	345	315	38	0	0	0
1	258	M	65	24.61	6	2		3	0	1	CPB	CABG and Valve replacement	0	0	0	0	1	0	0	0	0	0	0	0	59.9	29	8	100		2	0	0	1	0	0	5	280	20	300		90	66	46	210	160	45	0	0	0
0	259	M	67	26.17	9	2		3	1	2	CPB	CABG	0	0	0	1	0	1	0	1	0	1	1	0	67.3	30	4	100		2	0	1	1	0	1	1	460	20	400		34	0	0	255	207	39	0	0	0
1	260	M	65	22.65	6	3		3	1	2	CPB	Valve replacement	0	0	0	0	1	0	0	0	0	1	0	0	60.3	30	5	100		2	0	0	0	0	0	1	298		350		132	102	80	285	250		0	0	0
0	261	F	67	20.09	0	3		3	0	3	CPB	Valve replacement	0	0	0	0	1	0	0	0	0	0	1	1	65	24	0	100		2	0	0	0	0	0	2	480	20	300		104	79	72	210	165		0	0	0
1	262	M	63	23.36	9		1	3	0	3	CPB	CABG	0	0	0	0	0	0	0	1	0	1	0	0	56.3	30	6	95		2	0	0	1	1	1	5	210		300		69	55	40	240	180	48	0	0	0
0	263	M	75	24.22	17	2		3	0	4	non-CPB	CABG	0	0	0	0	0	0	0	1	0	0	0	0	55	30	1	100		2	0	0	1	1	1	3	460	20	400					240	190		0	0	0
1	264	F	65	23.59	3	2		3	1	3	non-CPB	CABG	0	0	0	1	0	1	0	0	0	0	0	0	57.3	28	6	100		2	0	1	1	0	1	5	440	20	400					190	146	42	0	0	0
0	265	F	63	29.97	4	2		3	1	2	CPB	CABG	0	0	0	1	0	1	0	0	0	0	0	0	63.7	30	4	100		2	1	0	0	0	1	7	186	15	250		75	54	40	230	180	58	0	0	0
0	266	M	67	27.34	9	2		3	0	5	non-CPB	CABG	0	0	0	1	0	0	0	0	0	1	0	0	56	30	1	100		2	1	1	0	1	0	3	680	20	400					195	145		0	0	0
1	267	M	67	24.22	6	2		3	1	2	CPB	CABG	0	1	0	1	1	0	0	0	0	0	1	0	72.7	30	12	100		2	0	1	1	1	1	5	240	20	400		98	73	60	220	200	47	0	0	0
1	268	M	60	19.81	8	2		3	0	1	CPB	Valve replacement	0	0	0	0	1	0	0	0	0	1	0	0	66.8	30	12	100		2	0	0	1	0	1	1	400	20	300		115	84	75	230	210		0	0	0
0	269	M	66	24	8	3		3	0	8	CPB	CABG and Valve replacement	0	0	0	1	1	0	0	0	0	1	0	0	65.4	30	18	95		2	1	1	1	0	0	2	1040		300		130	95	89	270	240	34	0	0	0
1	270	M	72	31.14	8	2		3	1	5	non-CPB	CABG	0	1	0	1	1	1	0	1	0	0	0	0	66.2	29	2	100		2	0	1	1	1	1	1	272	10	300					240	190	43	0	0	0
0	271	M	70	25.16	8	2		3	0	3	non-CPB	CABG	0	0	0	1	0	0	0	1	0	1	0	0	66	28	9	100		2	0	1	0	1	1	5	292	20	350					210	160	39	0	0	0
1	272	M	65	31.38	9	3		3	1	2	CPB	CABG and Valve replacement	0	0	0	0	1	1	0	0	0	1	1	0	61.7	28	25	80		2	1	1	1	1	1	2	420	20	250		168	126	122	350	300	43	0	0	1
0	273	F	64	26.71	8	2		3	2	2	non-CPB	CABG	0	0	0	1	0	1	0	1	0	0	0	0	65.6	29	3	95		2	1	1	1	1	1	2	184	20	180					150	120	37	0	0	0
1	274	M	65	27.44	8	3		3	0	3	non-CPB	CABG	0	1	0	1	0	0	0	1	0	0	1	1	65	30	6	100		2	1	0	1	0	0	1	220	10	150					210	175	36	0	0	0
0	275	M	67	24.38	10	3		3	0	4	non-CPB	CABG	0	1	0	1	0	0	0	1	0	1	0	0	66.6	30	10	100		2	0	0	0	0	0	5	340	20	250					228	193	37	0	0	0
1	276	M	73	25.69	9	2		3	0	3	CPB	CABG	0	0	0	1	1	0	0	0	0	0	1	0	50	30	11	100		2	0	0	1	0	1	2	300		300		106	78	70	270	210	47	0	0	0
1	277	F	71	30.49	6	3		3	0	3	CPB	CABG	0	0	0	1	0	0	0	0	0	0	0	0	64.8	29	1	100		2	0	1	1	1	1	2	216	20	300		96	84	56	210	180	36	0	0	0
0	278	M	70	21.91	8	2		3	0	3	CPB	Valve replacement	0	0	0	0	0	0	0	1	0	0	1	1	52	29	0	100		2	0	0	0	0	0	5	500		350		114	77	69	310	270		0	0	0
0	279	M	60	24.45	14	2		3	1	1	non-CPB	CABG	0	0	0	0	0	1	1	1	0	1	1	1	76	30	21	95		2	0	0	1	0	1	5	500	20	275					240	190	46	0	0	0
1	280	M	69	26.81	3	2		3	0	2	non-CPB	CABG	0	0	0	1	0	0	0	1	0	0	1	1	69.1	28	10	95		2	1	1	1	0	1	2	280	20	250					240	110		0	0	0
1	281	M	65	24.52	0	3		3	0	2	CPB	CABG and Valve replacement	0	0	0	1	1	0	0	0	0	1	0	0	57	29	8	100		2	0	0	0	0	0	10	340	20	350		194	157	122	420	390	50	0	1	0
1	282	F	64	26.84	8	2		3	0	2	CPB	Valve replacement	0	0	0	0	0	0	0	0	0	0	1	0	60.6	29	3	100		2	0	0	0	0	1	1	260	18	270		49	32	31	192	145		0	0	0
0	283	F	66	23.44	6	2		3	0	3	CPB	Valve replacement	0	0	0	1	1	0	0	0	0	0	0	0	75	30	16	100		2	0	0	0	0	0	4	360	20	325		87	38	60	180	150	42	0	0	0
0	284	F	66	26.67	6	2		3	0	3	CPB	CABG	0	1	0	1	1	0	0	1	0	0	0	0	67	30	3	95			0	1	0	1	0	10	440		400		101	72	64	280	210	39	0	0	0
0	285	F	60	22.04	0	2		3	0	1	CPB	Valve replacement	0	1	0	1	0	0	0	0	0	0	0	0	72.8	24	6	75		2	1	0	0	0	1	4	500		230		112	91	81	240	200	53	0	0	0
0	286	M	66	23.84	3	2		3	0	1	non-CPB	CABG	0	0	0	0	0	0	0	0	0	0	0	0	71.1	28	9	90		2	0	0	0	1	1	8	200	20	300					195	150	42	0	0	0
[truncated: 54 more columns]
